# Supplementary material for: miR-542-3p Attenuates Bone Loss and Marrow Adiposity Following Methotrexate Treatment by Targeting sFRP-1 and Smurf2
Source: Int J Mol Sci. 2021 Oct 12;22(20):10988. doi: 10.3390/ijms222010988 (PMC8538253; doi:10.3390/ijms222010988)
Supplement: Supplementary file 1 [file ijms-22-10988-s001.zip]

Archive with 1 entries (1 files):
- ijms-1405105-supplementary.xlsx
