# Supplementary material for: miR-542-3p Attenuates Bone Loss and Marrow Adiposity Following Methotrexate Treatment by Targeting sFRP-1 and Smurf2
Source: Int J Mol Sci. 2021 Oct 12;22(20):10988. doi: 10.3390/ijms222010988 (PMC8538253; doi:10.3390/ijms222010988)
Supplement: Supplementary file 1 [file ijms-22-10988-s001.zip › ijms-1405105-supplementary.xlsx]

## Sheet: Supplementary STable 1
Key genes identified in the protein–protein interaction (PPI) network as constructed using STRING database and Cytoscape
AverageShortestPathLength	BetweennessCentrality	ClosenessCentrality	ClusteringCoefficient	Degree	Eccentricity	IsSingleNode	name	NeighborhoodConnectivity	NumberOfDirectedEdges	NumberOfUndirectedEdges	PartnerOfMultiEdgedNodePairs	Radiality	selected	SelfLoops	shared name	Stress	TopologicalCoefficient
3.56667	0.247541	0.280374	0.0571429	15	7	FALSE	Gak	3.86667	0	15	0	0.828889	FALSE	0	Gak	14470	0.0933333
3.45	0.225875	0.289855	0.0909091	11	7	FALSE	Grb2	5	0	11	0	0.836667	FALSE	0	Grb2	12900	0.117936
3.55	0.190697	0.28169	0.133333	10	7	FALSE	Sptan1	5.3	0	10	0	0.83	FALSE	0	Sptan1	15384	0.151613
4.13333	0.120784	0.241935	0.133333	10	8	FALSE	Srsf1	4.3	0	10	0	0.791111	FALSE	0	Srsf1	8890	0.172727
4.15	0.0983482	0.240964	0.138889	9	7	FALSE	Gad2	3.88889	0	9	0	0.79	FALSE	0	Gad2	6822	0.166667
3.93333	0.119721	0.254237	0.214286	8	8	FALSE	Prpf19	5.375	0	8	0	0.804444	FALSE	0	Prpf19	8350	0.185185
4.05	0.121593	0.246914	0.285714	7	8	FALSE	Idh1	5.42857	0	7	0	0.796667	FALSE	0	Idh1	7822	0.217391
4.78333	0.0290477	0.209059	0.380952	7	9	FALSE	Anapc7	4.71429	0	7	0	0.747778	FALSE	0	Anapc7	2938	0.326531
4.08333	0.0531851	0.244898	0.285714	7	8	FALSE	Armc8	4.71429	0	7	0	0.794444	FALSE	0	Armc8	3660	0.238095
4.62222	0.0839252	0.216346	0.142857	7	8	FALSE	Timm10	3.28571	0	7	0	0.758519	FALSE	0	Timm10	5282	0.2
4.42778	0.0370618	0.225847	0.333333	6	9	FALSE	Psme3	6.83333	0	6	0	0.771481	FALSE	0	Psme3	3290	0.266667
4.62222	0.0409645	0.216346	0.4	6	8	FALSE	Spsb4	4.83333	0	6	0	0.758519	FALSE	0	Spsb4	2900	0.346154
4.23333	0.0411642	0.23622	0.266667	6	8	FALSE	Bub3	6.33333	0	6	0	0.784444	FALSE	0	Bub3	3654	0.25
4.96111	0.0244166	0.201568	0.266667	6	8	FALSE	Gabarap	3.83333	0	6	0	0.735926	FALSE	0	Gabarap	2048	0.291667
5.63333	0.0609064	0.177515	0	6	10	FALSE	Spo11	1.83333	0	6	0	0.691111	FALSE	0	Spo11	3580	0.166667
4	0.0544895	0.25	0.0666667	6	7	FALSE	Mybl1	4.16667	0	6	0	0.8	FALSE	0	Mybl1	5376	0.21875
4.13333	0.0684886	0.241935	0	6	8	FALSE	Nup98	3.83333	0	6	0	0.791111	FALSE	0	Nup98	5884	0.217949
4.01667	0.110533	0.248963	0	6	7	FALSE	Eif4e	4.66667	0	6	0	0.798889	FALSE	0	Eif4e	7486	0.192982
4.16111	0.0877257	0.24032	0.0666667	6	8	FALSE	Elavl2	5.33333	0	6	0	0.789259	FALSE	0	Elavl2	6320	0.194444
4.47222	0.0499174	0.223602	0.0666667	6	8	FALSE	Tubb3	4.16667	0	6	0	0.768519	FALSE	0	Tubb3	3978	0.194444
4.78889	0.0901141	0.208817	0.2	5	9	FALSE	Aco1	3.8	0	5	0	0.747407	FALSE	0	Aco1	5438	0.261538
4.91111	0.00540971	0.20362	0.7	5	9	FALSE	Smurf2	5.6	0	5	0	0.739259	FALSE	0	Smurf2	812	0.430769
5.22222	0.0220981	0.191489	0.6	5	9	FALSE	Trim36	4.8	0	5	0	0.718519	FALSE	0	Trim36	1920	0.46
5.23889	0.0599813	0.19088	0	5	9	FALSE	Lpl	2.2	0	5	0	0.717407	FALSE	0	Lpl	3068	0.2
4.22222	0.0168896	0.236842	0.6	5	8	FALSE	Nit2	6.4	0	5	0	0.785185	FALSE	0	Nit2	1134	0.326316
5.11667	0.00443661	0.19544	0.5	5	8	FALSE	Nbr1	4	0	5	0	0.725556	FALSE	0	Nbr1	424	0.4
4.65556	0.0234341	0.214797	0.1	5	8	FALSE	Traf2	3.2	0	5	0	0.756296	FALSE	0	Traf2	1658	0.26
3.91667	0.023919	0.255319	0.5	5	7	FALSE	Sh3kbp1	8	0	5	0	0.805556	FALSE	0	Sh3kbp1	1334	0.268966
4.63333	0.0481356	0.215827	0.3	5	9	FALSE	Hnrnpu	5	0	5	0	0.757778	FALSE	0	Hnrnpu	3966	0.328571
3.77778	0.0562089	0.264706	0	5	7	FALSE	Ddx19a	5.8	0	5	0	0.814815	FALSE	0	Ddx19a	5386	0.228571
4.28889	0.0633937	0.233161	0.3	5	8	FALSE	Glul	5.4	0	5	0	0.780741	FALSE	0	Glul	3822	0.263158
4.57778	0.0513446	0.218447	0	5	8	FALSE	Stx7	2.8	0	5	0	0.761481	FALSE	0	Stx7	3108	0.2
4.03889	0.0500161	0.247593	0.3	5	8	FALSE	Gas7	7.8	0	5	0	0.797407	FALSE	0	Gas7	3250	0.264286
3.73889	0.0930652	0.267459	0.3	5	7	FALSE	Synj2	8.2	0	5	0	0.817407	FALSE	0	Synj2	5504	0.251613
5.71111	0.0438858	0.175097	0.166667	4	10	FALSE	Mb	3.25	0	4	0	0.685926	FALSE	0	Mb	2646	0.34375
5.67778	0.0156831	0.176125	0.333333	4	10	FALSE	Slc11a2	3.5	0	4	0	0.688148	FALSE	0	Slc11a2	926	0.361111
4.25556	0.0365972	0.234987	0	4	8	FALSE	Pum2	3.75	0	4	0	0.782963	FALSE	0	Pum2	2410	0.25
4.12778	0.0392538	0.242261	0	4	7	FALSE	Ap3d1	5.5	0	4	0	0.791481	FALSE	0	Ap3d1	2316	0.25
5.23333	0	0.191083	1	4	9	FALSE	Mylip	5.75	0	4	0	0.717778	FALSE	0	Mylip	0	0.575
4.05556	0.0403476	0.246575	0.166667	4	8	FALSE	Tbc1d5	7.5	0	4	0	0.796296	FALSE	0	Tbc1d5	2808	0.269231
4.28889	0	0.233161	1	4	8	FALSE	Ypel5	7.25	0	4	0	0.780741	FALSE	0	Ypel5	0	0.426471
4.23333	0.0397495	0.23622	0	4	8	FALSE	Napa	5	0	4	0	0.784444	FALSE	0	Napa	2512	0.25
4.6	0.0219189	0.217391	0	4	8	FALSE	Capza1	3.25	0	4	0	0.76	FALSE	0	Capza1	1216	0.25
4.87222	0.0141341	0.205245	0.5	4	9	FALSE	Ulk2	4.5	0	4	0	0.741852	FALSE	0	Ulk2	1104	0.425
4.35556	0.023744	0.229592	0.166667	4	8	FALSE	Bag4	6.25	0	4	0	0.776296	FALSE	0	Bag4	1688	0.2875
4.67222	0.0167621	0.214031	0	4	9	FALSE	Pls1	4	0	4	0	0.755185	FALSE	0	Pls1	1098	0.25
4.16111	0.0271117	0.24032	0.166667	4	7	FALSE	Ddi2	6	0	4	0	0.789259	FALSE	0	Ddi2	1732	0.275
3.78889	0.0450978	0.26393	0	4	7	FALSE	Ddx25	7	0	4	0	0.814074	FALSE	0	Ddx25	4872	0.285714
4.42778	0.0835994	0.225847	0	4	8	FALSE	Dgkq	5.5	0	4	0	0.771481	FALSE	0	Dgkq	4246	0.25
4.94444	0.0351981	0.202247	0	4	9	FALSE	Ilk	2.25	0	4	0	0.737037	FALSE	0	Ilk	1728	0.25
4.69444	0.0331706	0.213018	0	4	8	FALSE	Eef1a1	3.25	0	4	0	0.753704	FALSE	0	Eef1a1	2038	0.25
4.78889	0.0411666	0.208817	0.166667	4	9	FALSE	Eno1	3.5	0	4	0	0.747407	FALSE	0	Eno1	2136	0.3
4.01667	0.0971448	0.248963	0	4	8	FALSE	Rps6kb1	5.75	0	4	0	0.798889	FALSE	0	Rps6kb1	4872	0.25
4.38889	0.0507958	0.227848	0	4	8	FALSE	Itpr1	4.75	0	4	0	0.774074	FALSE	0	Itpr1	4118	0.267857
4.58889	0.0182734	0.217918	0.333333	4	8	FALSE	Fyco1	4.5	0	4	0	0.760741	FALSE	0	Fyco1	1422	0.386364
4.86667	0.017367	0.205479	0.166667	4	8	FALSE	Gabra2	4.75	0	4	0	0.742222	FALSE	0	Gabra2	1476	0.303571
4.88333	0.0111111	0.204778	0.5	4	8	FALSE	Gls2	4.5	0	4	0	0.741111	FALSE	0	Gls2	700	0.386364
4.32222	0.0301066	0.231362	0.166667	4	8	FALSE	Trappc8	6	0	4	0	0.778519	FALSE	0	Trappc8	1936	0.275
5.44444	0.0439479	0.183673	0.166667	4	9	FALSE	Mrpl40	3.5	0	4	0	0.703704	FALSE	0	Mrpl40	2872	0.3
4.27222	0.080647	0.23407	0	4	8	FALSE	Nfat5	4.75	0	4	0	0.781852	FALSE	0	Nfat5	4860	0.267857
4.34444	0.0240527	0.230179	0	4	8	FALSE	Rdx	4.5	0	4	0	0.777037	FALSE	0	Rdx	1266	0.25
4.75556	0.0776206	0.21028	0	4	9	FALSE	Rad51	5	0	4	0	0.74963	FALSE	0	Rad51	4690	0.25
6.68333	0.0221601	0.149626	0	3	11	FALSE	Abcb1a	2	0	3	0	0.621111	FALSE	0	Abcb1a	1330	0.333333
6.56667	0.0221601	0.152284	0	3	11	FALSE	Bicd2	1.33333	0	3	0	0.628889	FALSE	0	Bicd2	1838	0.333333
5.48889	0.0138281	0.182186	0	3	10	FALSE	Acbd3	2	0	3	0	0.700741	FALSE	0	Acbd3	976	0.333333
5.16667	0.0196199	0.193548	0	3	9	FALSE	Rer1	4.66667	0	3	0	0.722222	FALSE	0	Rer1	1368	0.333333
4.55	0.031982	0.21978	0	3	8	FALSE	Tgfbrap1	3.66667	0	3	0	0.763333	FALSE	0	Tgfbrap1	1988	0.333333
1.71429	0.761905	0.583333	0	3	3	FALSE	Pou1f1	2	0	3	0	0.761905	FALSE	0	Pou1f1	32	0.333333
4.85556	0.0142962	0.20595	0	3	8	FALSE	Arpc1a	3	0	3	0	0.742963	FALSE	0	Arpc1a	806	0.333333
5.48333	0	0.182371	1	3	9	FALSE	Atg14	5	0	3	0	0.701111	FALSE	0	Atg14	0	0.625
6.09444	0.0174795	0.164084	0	3	10	FALSE	Atp11a	2	0	3	0	0.66037	FALSE	0	Atp11a	1700	0.333333
5.18333	0.027884	0.192926	0	3	9	FALSE	Tbcd	3.66667	0	3	0	0.721111	FALSE	0	Tbcd	2664	0.333333
4.92778	0.00851407	0.202931	0	3	9	FALSE	Twf1	3.33333	0	3	0	0.738148	FALSE	0	Twf1	646	0.333333
4.66111	0	0.214541	1	3	9	FALSE	Cherp	7.66667	0	3	0	0.755926	FALSE	0	Cherp	0	0.511111
4.32778	0.0170388	0.231065	0	3	8	FALSE	Cops5	8.66667	0	3	0	0.778148	FALSE	0	Cops5	1546	0.365079
5.66111	0.0136819	0.176644	0	3	10	FALSE	LOC499339	2	0	3	0	0.689259	FALSE	0	LOC499339	840	0.333333
6.20556	0.0221601	0.161146	0	3	10	FALSE	Exoc2	1.33333	0	3	0	0.652963	FALSE	0	Exoc2	1278	0.333333
4.97778	0.0175745	0.200893	0	3	8	FALSE	Epb41l1	2.66667	0	3	0	0.734815	FALSE	0	Epb41l1	1378	0.333333
5.60556	3.1e-05	0.178394	0.666667	3	9	FALSE	Dnajc15	3.66667	0	3	0	0.692963	FALSE	0	Dnajc15	2	0.52381
5.49444	0.0171122	0.182002	0.333333	3	9	FALSE	Tktl1	3	0	3	0	0.70037	FALSE	0	Tktl1	874	0.444444
5	0.014226	0.2	0	3	8	FALSE	Gria4	4.66667	0	3	0	0.733333	FALSE	0	Gria4	1196	0.366667
4.83333	0.0290759	0.206897	0	3	9	FALSE	Pin1	4.66667	0	3	0	0.744444	FALSE	0	Pin1	2042	0.333333
4.88889	0.0121822	0.204545	0.333333	3	8	FALSE	Map1b	5	0	3	0	0.740741	FALSE	0	Map1b	938	0.424242
5.67778	0.0214066	0.176125	0	3	10	FALSE	G6pc	3	0	3	0	0.688148	FALSE	0	G6pc	1114	0.333333
4.88889	0	0.204545	1	3	8	FALSE	Gldc	6	0	3	0	0.740741	FALSE	0	Gldc	0	0.5
1.4	0.8	0.714286	0	3	2	FALSE	Stk3	1.66667	0	3	0	0.866667	FALSE	0	Stk3	16	0.333333
5.02778	0.0222581	0.198895	0.333333	3	9	FALSE	Mrpl53	5.33333	0	3	0	0.731481	FALSE	0	Mrpl53	1294	0.384615
4.43333	0.0178598	0.225564	0	3	8	FALSE	Tnpo1	7.33333	0	3	0	0.771111	FALSE	0	Tnpo1	1762	0.372549
6.33889	0.0141283	0.157756	0	3	11	FALSE	Slc30a7	2.33333	0	3	0	0.644074	FALSE	0	Slc30a7	774	0.333333
6.20556	0.0111111	0.161146	0	2	10	FALSE	Pitpnm2	3	0	2	0	0.652963	FALSE	0	Pitpnm2	962	0.5
4.92222	0.0152601	0.20316	0	2	9	FALSE	Nudt7	5	0	2	0	0.738519	FALSE	0	Nudt7	1042	0.5
5.75556	0	0.173745	1	2	10	FALSE	Steap2	4.5	0	2	0	0.682963	FALSE	0	Steap2	0	0.75
4.92222	0.0195693	0.20316	0	2	9	FALSE	Scly	3.5	0	2	0	0.738519	FALSE	0	Scly	1196	0.5
4.53889	0.00701704	0.220318	0	2	8	FALSE	Ago1	4	0	2	0	0.764074	FALSE	0	Ago1	412	0.5
4.65	0.00158346	0.215054	0	2	8	FALSE	Bloc1s6	4	0	2	0	0.756667	FALSE	0	Bloc1s6	126	0.5
6.22222	0.0111111	0.160714	0	2	10	FALSE	Apoa4	3	0	2	0	0.651852	FALSE	0	Apoa4	564	0.5
2	0.47619	0.5	0	2	3	FALSE	Arl11	2.5	0	2	0	0.666667	FALSE	0	Arl11	20	0.5
2.57143	0.285714	0.388889	0	2	4	FALSE	Laptm5	1.5	0	2	0	0.47619	FALSE	0	Laptm5	12	0.5
2.2	0.4	0.454545	0	2	4	FALSE	Plekha8	1.5	0	2	0	0.4	FALSE	0	Plekha8	8	0.5
5.02222	0.018001	0.199115	0	2	9	FALSE	Mkln1	4.5	0	2	0	0.731852	FALSE	0	Mkln1	1204	0.5
6.33333	0.00410049	0.157895	0	2	10	FALSE	Atp13a3	2.5	0	2	0	0.644444	FALSE	0	Atp13a3	410	0.5
5.9	0.00872941	0.169492	0	2	10	FALSE	Epha4	2	0	2	0	0.673333	FALSE	0	Epha4	614	0.5
1.8	0.6	0.555556	0	2	3	FALSE	B3gnt5	2	0	2	0	0.6	FALSE	0	B3gnt5	12	0.5
2.2	0.4	0.454545	0	2	4	FALSE	Zdhhc15	1.5	0	2	0	0.4	FALSE	0	Zdhhc15	8	0.5
1.8	0.6	0.555556	0	2	3	FALSE	B4galt6	2	0	2	0	0.6	FALSE	0	B4galt6	12	0.5
5.06667	0	0.197368	1	2	9	FALSE	Ripk1	4.5	0	2	0	0.728889	FALSE	0	Ripk1	0	0.642857
5.59444	0.0329609	0.178749	0	2	10	FALSE	Galnt2	4	0	2	0	0.693704	FALSE	0	Galnt2	2748	0.5
4.76667	0.0149524	0.20979	0	2	8	FALSE	Btaf1	4.5	0	2	0	0.748889	FALSE	0	Btaf1	1568	0.5
2.28571	0.285714	0.4375	0	2	4	FALSE	Cga	2	0	2	0	0.571429	FALSE	0	Cga	12	0.5
6.23333	0.00318022	0.160428	0	2	11	FALSE	Ctcf	4.5	0	2	0	0.651111	FALSE	0	Ctcf	162	0.5
4.68889	0	0.21327	1	2	8	FALSE	Tmem194b	5	0	2	0	0.754074	FALSE	0	Tmem194b	0	0.625
5.61111	0	0.178218	1	2	9	FALSE	Pfdn1	5	0	2	0	0.692593	FALSE	0	Pfdn1	0	0.714286
5.61111	0	0.178218	1	2	9	FALSE	Grpel2	5	0	2	0	0.692593	FALSE	0	Grpel2	0	0.714286
5.92778	0.0111111	0.168697	0	2	10	FALSE	ENSRNOG00000017595	2.5	0	2	0	0.671481	FALSE	0	ENSRNOG00000017595	542	0.5
5.02778	0.00357857	0.198895	0	2	8	FALSE	Magi2	3	0	2	0	0.731481	FALSE	0	Magi2	268	0.5
4.85556	0.00563906	0.20595	0	2	8	FALSE	Nova1	5.5	0	2	0	0.742963	FALSE	0	Nova1	620	0.5625
5.37222	0.0111111	0.186143	0	2	9	FALSE	Erlin2	2.5	0	2	0	0.708519	FALSE	0	Erlin2	812	0.5
5.68333	0	0.175953	1	2	10	FALSE	Pfkm	3.5	0	2	0	0.687778	FALSE	0	Pfkm	0	0.7
5.23333	0.0329609	0.191083	0	2	9	FALSE	Irf4	3.5	0	2	0	0.717778	FALSE	0	Irf4	1908	0.5
1.33333	0.666667	0.75	0	2	2	FALSE	Fgl2	1.5	0	2	0	0.833333	FALSE	0	Fgl2	4	0.5
1.33333	0.666667	0.75	0	2	2	FALSE	F3	1.5	0	2	0	0.833333	FALSE	0	F3	4	0.5
1.8	0.4	0.555556	0	2	3	FALSE	Strn3	2	0	2	0	0.733333	FALSE	0	Strn3	8	0.5
5.71667	0.000952	0.174927	0	2	9	FALSE	Scn2a	3.5	0	2	0	0.685556	FALSE	0	Scn2a	92	0.625
5.05	0	0.19802	1	2	8	FALSE	Kcnj6	6.5	0	2	0	0.73	FALSE	0	Kcnj6	0	0.590909
4.15	0.0192819	0.240964	0	2	7	FALSE	Pnpo	9.5	0	2	0	0.79	FALSE	0	Pnpo	1856	0.5
4.38889	0.0250266	0.227848	0	2	8	FALSE	Srp72	8.5	0	2	0	0.774074	FALSE	0	Srp72	1444	0.5
5.00556	0.00520142	0.199778	0	2	9	FALSE	Myh9	3.5	0	2	0	0.732963	FALSE	0	Myh9	398	0.5
6.42778	0.0111111	0.155575	0	2	10	FALSE	Gnaz	2.5	0	2	0	0.638148	FALSE	0	Gnaz	722	0.5
4.84444	0.0199801	0.206422	0	2	9	FALSE	Gpr149	5.5	0	2	0	0.743704	FALSE	0	Gpr149	1276	0.5
6.42778	0.0111111	0.155575	0	2	10	FALSE	Hsdl1	2.5	0	2	0	0.638148	FALSE	0	Hsdl1	722	0.5
5.15	0.00165529	0.194175	0	2	9	FALSE	Podxl	4	0	2	0	0.723333	FALSE	0	Podxl	80	0.5
6.61667	0.0111111	0.151134	0	2	11	FALSE	Kdm5b	3.5	0	2	0	0.625556	FALSE	0	Kdm5b	638	0.5
4.91111	0.0164328	0.20362	0	2	9	FALSE	Kif18b	5	0	2	0	0.739259	FALSE	0	Kif18b	1232	0.5
6.12222	0.0037142	0.163339	0	2	10	FALSE	Trub2	2.5	0	2	0	0.658519	FALSE	0	Trub2	222	0.5
4.89444	0.0163327	0.204313	0	2	8	FALSE	Lrpap1	3	0	2	0	0.74037	FALSE	0	Lrpap1	800	0.5
5.68889	0.00773758	0.175781	0	2	9	FALSE	Wbscr16	2	0	2	0	0.687407	FALSE	0	Wbscr16	408	0.5
4.57222	0.00788956	0.218712	0	2	8	FALSE	Pip5k1c	3.5	0	2	0	0.761852	FALSE	0	Pip5k1c	542	0.5
1.8	0.4	0.555556	0	2	3	FALSE	Mob3b	2	0	2	0	0.733333	FALSE	0	Mob3b	8	0.5
5.67222	0.000336	0.176298	0	2	9	FALSE	Unc45b	2.5	0	2	0	0.688519	FALSE	0	Unc45b	26	0.5
5.15	0.0192641	0.194175	0	2	9	FALSE	Slc6a6	3	0	2	0	0.723333	FALSE	0	Slc6a6	1028	0.5
2.28571	0.285714	0.4375	0	2	4	FALSE	Sox14	2	0	2	0	0.571429	FALSE	0	Sox14	12	0.5
1	1	1	0	2	1	FALSE	Ppp1r12b	1	0	2	0	1	FALSE	0	Ppp1r12b	2	0
4.95556	0.0168179	0.201794	0	2	9	FALSE	Rab22a	3.5	0	2	0	0.736296	FALSE	0	Rab22a	1024	0.5
5.96111	0.0104874	0.167754	0	2	10	FALSE	Slc39a10	2.5	0	2	0	0.669259	FALSE	0	Slc39a10	528	0.5
7.67778	0	0.130246	0	1	12	FALSE	Slco1a1	3	0	1	0	0.554815	FALSE	0	Slco1a1	0	0
7.67778	0	0.130246	0	1	12	FALSE	Slco1a2	3	0	1	0	0.554815	FALSE	0	Slco1a2	0	0
7.2	0	0.138889	0	1	11	FALSE	Abcc9	2	0	1	0	0.586667	FALSE	0	Abcc9	0	0
7.56111	0	0.132256	0	1	12	FALSE	Acad10	3	0	1	0	0.562593	FALSE	0	Acad10	0	0
6.48333	0	0.154242	0	1	11	FALSE	Jam2	3	0	1	0	0.634444	FALSE	0	Jam2	0	0
1	0	1	0	1	1	FALSE	Adamts12	1	0	1	0	1	FALSE	0	Adamts12	0	0
1	0	1	0	1	1	FALSE	Adamts15	1	0	1	0	1	FALSE	0	Adamts15	0	0
5.77778	0	0.173077	0	1	10	FALSE	Adarb1	7	0	1	0	0.681481	FALSE	0	Adarb1	0	0
7.21667	0	0.138568	0	1	11	FALSE	Proz	2	0	1	0	0.585556	FALSE	0	Proz	0	0
4.56111	0	0.219245	0	1	8	FALSE	Arhgap28	15	0	1	0	0.762593	FALSE	0	Arhgap28	0	0
3	0	0.333333	0	1	5	FALSE	Arl2bp	2	0	1	0	0	FALSE	0	Arl2bp	0	0
5.07778	0	0.196937	0	1	9	FALSE	Dennd6a	7	0	1	0	0.728148	FALSE	0	Dennd6a	0	0
5.85	0	0.17094	0	1	9	FALSE	Ssr1	3	0	1	0	0.676667	FALSE	0	Ssr1	0	0
7.08889	0	0.141066	0	1	11	FALSE	Ceacam1	3	0	1	0	0.594074	FALSE	0	Ceacam1	0	0
1	0	1	0	1	1	FALSE	Avpi1	1	0	1	0	1	FALSE	0	Avpi1	0	0
1	0	1	0	1	1	FALSE	Spag9	1	0	1	0	1	FALSE	0	Spag9	0	0
7.56111	0	0.132256	0	1	12	FALSE	Trak1	3	0	1	0	0.562593	FALSE	0	Trak1	0	0
6.62778	0	0.15088	0	1	11	FALSE	Bmp7	6	0	1	0	0.624815	FALSE	0	Bmp7	0	0
5.22778	0	0.191286	0	1	9	FALSE	Clns1a	6	0	1	0	0.718148	FALSE	0	Clns1a	0	0
5.59444	0	0.178749	0	1	9	FALSE	Mtpn	4	0	1	0	0.693704	FALSE	0	Mtpn	0	0
5.65	0	0.176991	0	1	9	FALSE	Casp4	5	0	1	0	0.69	FALSE	0	Casp4	0	0
1	0	1	0	1	1	FALSE	Cep104	1	0	1	0	1	FALSE	0	Cep104	0	0
1	0	1	0	1	1	FALSE	Slc7a7	1	0	1	0	1	FALSE	0	Slc7a7	0	0
3.14286	0	0.318182	0	1	5	FALSE	Tshr	2	0	1	0	0.285714	FALSE	0	Tshr	0	0
6.62778	0	0.15088	0	1	11	FALSE	Cntd1	6	0	1	0	0.624815	FALSE	0	Cntd1	0	0
4.44444	0	0.225	0	1	8	FALSE	Crkl	11	0	1	0	0.77037	FALSE	0	Crkl	0	0
5.15556	0	0.193966	0	1	8	FALSE	Thap3	4	0	1	0	0.722963	FALSE	0	Thap3	0	0
4.77222	0	0.209546	0	1	8	FALSE	Tmem194	5	0	1	0	0.748519	FALSE	0	Tmem194	0	0
7.2	0	0.138889	0	1	11	FALSE	Decr2	3	0	1	0	0.586667	FALSE	0	Decr2	0	0
1	0	1	0	1	1	FALSE	Dgat2l6	1	0	1	0	1	FALSE	0	Dgat2l6	0	0
1	0	1	0	1	1	FALSE	Elovl1	1	0	1	0	1	FALSE	0	Elovl1	0	0
5.42222	0	0.184426	0	1	9	FALSE	Slc45a3	4	0	1	0	0.705185	FALSE	0	Slc45a3	0	0
5.42222	0	0.184426	0	1	9	FALSE	Ehd4	4	0	1	0	0.705185	FALSE	0	Ehd4	0	0
5.97222	0	0.167442	0	1	9	FALSE	Dmtn	3	0	1	0	0.668519	FALSE	0	Dmtn	0	0
6.92222	0	0.144462	0	1	11	FALSE	Lrrc59	2	0	1	0	0.605185	FALSE	0	Lrrc59	0	0
5.68889	0	0.175781	0	1	9	FALSE	Gstt3	4	0	1	0	0.687407	FALSE	0	Gstt3	0	0
5.15556	0	0.193966	0	1	9	FALSE	Enkur	6	0	1	0	0.722963	FALSE	0	Enkur	0	0
6.36667	0	0.157068	0	1	10	FALSE	Emc10	2	0	1	0	0.642222	FALSE	0	Emc10	0	0
7.2	0	0.138889	0	1	11	FALSE	Rit1	3	0	1	0	0.586667	FALSE	0	Rit1	0	0
2	0	0.5	0	1	3	FALSE	F13a1	2	0	1	0	0.5	FALSE	0	F13a1	0	0
2	0	0.5	0	1	3	FALSE	Hmgb1	2	0	1	0	0.5	FALSE	0	Hmgb1	0	0
5.57222	0	0.179462	0	1	9	FALSE	Fam32a	5	0	1	0	0.695185	FALSE	0	Fam32a	0	0
5.93889	0	0.168382	0	1	10	FALSE	Fermt1	4	0	1	0	0.670741	FALSE	0	Fermt1	0	0
2.6	0	0.384615	0	1	4	FALSE	Fhod3	2	0	1	0	0.466667	FALSE	0	Fhod3	0	0
5.82778	0	0.171592	0	1	10	FALSE	Fkbp9	3	0	1	0	0.678148	FALSE	0	Fkbp9	0	0
1	0	1	0	1	1	FALSE	Fzd3	1	0	1	0	1	FALSE	0	Fzd3	0	0
1	0	1	0	1	1	FALSE	Sfrp1	1	0	1	0	1	FALSE	0	Sfrp1	0	0
6.67222	0	0.149875	0	1	11	FALSE	Lct	3	0	1	0	0.621852	FALSE	0	Lct	0	0
4.56111	0	0.219245	0	1	8	FALSE	Zzz3	15	0	1	0	0.762593	FALSE	0	Zzz3	0	0
4.56111	0	0.219245	0	1	8	FALSE	Tmem65	15	0	1	0	0.762593	FALSE	0	Tmem65	0	0
5.87778	0	0.170132	0	1	9	FALSE	Stc1	4	0	1	0	0.674815	FALSE	0	Stc1	0	0
7.42222	0	0.134731	0	1	11	FALSE	Gnat3	2	0	1	0	0.571852	FALSE	0	Gnat3	0	0
4.44444	0	0.225	0	1	8	FALSE	Txk	11	0	1	0	0.77037	FALSE	0	Txk	0	0
4.44444	0	0.225	0	1	8	FALSE	Jak1	11	0	1	0	0.77037	FALSE	0	Jak1	0	0
5.12778	0	0.195016	0	1	9	FALSE	Grsf1	10	0	1	0	0.724815	FALSE	0	Grsf1	0	0
7.42222	0	0.134731	0	1	11	FALSE	RGD1306151	2	0	1	0	0.571852	FALSE	0	RGD1306151	0	0
1	0	1	0	1	1	FALSE	Igsf10	1	0	1	0	1	FALSE	0	Igsf10	0	0
1	0	1	0	1	1	FALSE	Mpzl3	1	0	1	0	1	FALSE	0	Mpzl3	0	0
1	0	1	0	1	1	FALSE	Inhbb	1	0	1	0	1	FALSE	0	Inhbb	0	0
1	0	1	0	1	1	FALSE	Spata2	1	0	1	0	1	FALSE	0	Spata2	0	0
5.31667	0	0.188088	0	1	9	FALSE	Kbtbd6	4	0	1	0	0.712222	FALSE	0	Kbtbd6	0	0
5.46667	0	0.182927	0	1	9	FALSE	Kcmf1	6	0	1	0	0.702222	FALSE	0	Kcmf1	0	0
7.61111	0	0.131387	0	1	12	FALSE	Kmt2e	2	0	1	0	0.559259	FALSE	0	Kmt2e	0	0
3.42857	0	0.291667	0	1	5	FALSE	Sash3	2	0	1	0	0.190476	FALSE	0	Sash3	0	0
6.23333	0	0.160428	0	1	10	FALSE	Lrat	5	0	1	0	0.651111	FALSE	0	Lrat	0	0
6.23333	0	0.160428	0	1	10	FALSE	Scarb1	5	0	1	0	0.651111	FALSE	0	Scarb1	0	0
6.70556	0	0.14913	0	1	11	FALSE	Lpo	4	0	1	0	0.61963	FALSE	0	Lpo	0	0
2.6	0	0.384615	0	1	4	FALSE	Zfp292	2	0	1	0	0.466667	FALSE	0	Zfp292	0	0
5.33889	0	0.187305	0	1	9	FALSE	Pard3	4	0	1	0	0.710741	FALSE	0	Pard3	0	0
5.12778	0	0.195016	0	1	9	FALSE	Pdcd7	10	0	1	0	0.724815	FALSE	0	Pdcd7	0	0
1	0	1	0	1	1	FALSE	Phyhipl	1	0	1	0	1	FALSE	0	Phyhipl	0	0
1	0	1	0	1	1	FALSE	Zbtb25	1	0	1	0	1	FALSE	0	Zbtb25	0	0
3.14286	0	0.318182	0	1	5	FALSE	Pou2f3	2	0	1	0	0.285714	FALSE	0	Pou2f3	0	0
1.5	0	0.666667	0	1	2	FALSE	Speg	2	0	1	0	0.75	FALSE	0	Speg	0	0
1.5	0	0.666667	0	1	2	FALSE	Tsc22d1	2	0	1	0	0.75	FALSE	0	Tsc22d1	0	0
5.25	0	0.190476	0	1	9	FALSE	Spdya	4	0	1	0	0.716667	FALSE	0	Spdya	0	0
3	0	0.333333	0	1	5	FALSE	RGD1561931	2	0	1	0	0	FALSE	0	RGD1561931	0	0
7.33333	0	0.136364	0	1	12	FALSE	Ric3	3	0	1	0	0.577778	FALSE	0	Ric3	0	0
6.62778	0	0.15088	0	1	11	FALSE	Syce1	6	0	1	0	0.624815	FALSE	0	Syce1	0	0
2.2	0	0.454545	0	1	3	FALSE	Wwc2	3	0	1	0	0.6	FALSE	0	Wwc2	0	0
1	0	1	0	1	1	FALSE	Tmprss5	1	0	1	0	1	FALSE	0	Tmprss5	0	0
1	0	1	0	1	1	FALSE	Upk1b	1	0	1	0	1	FALSE	0	Upk1b	0	0
